# Supplementary material for: Inhibition of Asaia in Adult Mosquitoes Causes Male-Specific Mortality and Diverse Transcriptome Changes
Source: Pathogens. 2020 May 15;9(5):380. doi: 10.3390/pathogens9050380 (PMC7281548; doi:10.3390/pathogens9050380)
Supplement: Supplementary file 1 [file pathogens-09-00380-s001.zip]

Archive with 3 entries (3 files):
- SI/Figure S1.tif
- SI/Figure S2.tif
- SI/Table S1.xlsx
