# Supplementary material for: Inhibition of Asaia in Adult Mosquitoes Causes Male-Specific Mortality and Diverse Transcriptome Changes
Source: Pathogens. 2020 May 15;9(5):380. doi: 10.3390/pathogens9050380 (PMC7281548; doi:10.3390/pathogens9050380)
Supplement: Supplementary file 1 [file pathogens-09-00380-s001.zip › SI/Table S1.xlsx]

## Sheet: Male-Female-GeneIDs-unique
Genes differentially expressed ONLY in females (1=up, -1=down)				Genes differentially expressed ONLY in males (1=up, -1=down)					Genes diff. expressed in BOTH males and females
An.steph-GeneIDfromBLAST	Result-male	Result-female		An.steph-GeneIDfromBLAST	Result-male	Result-female			Genes.blasthit	Result-male	Result-female
ASTE000595	0	-1		ASTE000751	-1	0			ASTE000826	1	1
ASTE010988	0	-1		ASTE001261	-1	0			ASTE000865	1	1
ASTE001275	0	1		ASTE001621	-1	0			ASTE002455	1	1
ASTE002304	0	1		ASTE002032	-1	0			ASTE002796	1	1
ASTE004196	0	1		ASTE002125	-1	0			ASTE006673	1	1
ASTE005846	0	1		ASTE002146	-1	0			ASTE009590	1	1
ASTE008194	0	1		ASTE002636	-1	0			ASTE010194	1	1
ASTE008369	0	1		ASTE003069	-1	0			ASTE010489	1	1
ASTE008422	0	1		ASTE003912	-1	0			ASTE010533	1	1
ASTE008621	0	1		ASTE004037	-1	0
ASTE009963	0	1		ASTE004759	-1	0
ASTE010217	0	1		ASTE004879	-1	0
ASTE010485	0	1		ASTE004882	-1	0
ASTE010996	0	1		ASTE005401	-1	0
ASTE011212	0	1		ASTE005402	-1	0
ASTE011371	0	1		ASTE005767	-1	0
ASTE011500	0	1		ASTE006085	-1	0
ASTE011592	0	1		ASTE006240	-1	0
				ASTE006325	-1	0
				ASTE006408	-1	0
				ASTE008208	-1	0
				ASTE008637	-1	0
				ASTE009950	-1	0
				ASTE009980	-1	0
				ASTE010340	-1	0
				ASTE010547	-1	0
				ASTE010893	-1	0
				ASTE011305	-1	0
				ASTE011413	-1	0
				ASTE011554	-1	0
				ASTE000153	1	0
				ASTE000822	1	0
				ASTE000856	1	0
				ASTE000866	1	0
				ASTE001413	1	0
				ASTE001895	1	0
				ASTE001937	1	0
				ASTE002312	1	0
				ASTE003873	1	0
				ASTE003885	1	0
				ASTE004492	1	0
				ASTE005347	1	0
				ASTE005617	1	0
				ASTE006183	1	0
				ASTE006196	1	0
				ASTE006499	1	0
				ASTE006656	1	0
				ASTE006671	1	0
				ASTE006755	1	0
				ASTE007087	1	0
				ASTE007299	1	0
				ASTE007552	1	0
				ASTE008188	1	0
				ASTE008192	1	0
				ASTE008244	1	0
				ASTE008354	1	0
				ASTE008690	1	0
				ASTE008694	1	0
				ASTE008861	1	0
				ASTE008891	1	0
				ASTE009439	1	0
				ASTE009444	1	0
				ASTE009518	1	0
				ASTE010051	1	0
				ASTE010112	1	0
				ASTE010293	1	0
				ASTE010850	1	0
				ASTE011204	1	0
				ASTE011294	1	0
				ASTE011497	1	0

## Sheet: Male-MolecularFunction
Male Molecular Function GO analysis Results:
GOMFID	Pvalue	BHadjPval	OddsRatio	ExpCount	Count	Size	Term
GO:0004252	6.39076e-07	8.19464e-05	9.51774	1.35113	10	165	serine-type endopeptidase activity
GO:0017171	1.74354e-06	8.19464e-05	8.45115	1.50671	10	184	serine hydrolase activity
GO:0008236	1.74354e-06	8.19464e-05	8.45115	1.50671	10	184	serine-type peptidase activity
GO:0004175	2.24174e-05	0.000790213	6.19255	2.00622	10	245	endopeptidase activity
GO:0070011	0.000167761	0.00453841	4.42347	3.06256	11	374	peptidase activity, acting on L-amino acid peptides
GO:0008233	0.000193124	0.00453841	4.34695	3.11169	11	380	peptidase activity
GO:0003824	0.000329339	0.00663382	2.77646	19.62	32	2396	catalytic activity
GO:0004497	0.000749118	0.0132032	11.1175	0.417622	4	51	monooxygenase activity
GO:0016709	0.00134444	0.0210629	50.425	0.0573207	2	7	oxidoreductase activity, acting on paired donors, with incorporation or reduction of molecular oxygen, NAD(P)H as one donor, and incorporation of one atom of oxygen
GO:0016705	0.00285906	0.0403127	7.54505	0.597773	4	73	oxidoreductase activity, acting on paired donors, with incorporation or reduction of molecular oxygen
GO:0048037	0.00439132	0.0562887	5.14583	1.08909	5	133	cofactor binding
GO:0016831	0.00561634	0.065992	20.9861	0.114641	2	14	carboxy-lyase activity
GO:0004502	0.00818867	0.0728199	Inf	0.00818867	1	1	kynurenine 3-monooxygenase activity
GO:0008453	0.00818867	0.0728199	Inf	0.00818867	1	1	alanine-glyoxylate transaminase activity
GO:0004760	0.00818867	0.0728199	Inf	0.00818867	1	1	serine-pyruvate transaminase activity
GO:0016830	0.00826325	0.0728199	16.7806	0.139207	2	17	carbon-carbon lyase activity
GO:0016787	0.00923419	0.0765895	2.22816	8.77825	16	1072	hydrolase activity
GO:0050660	0.010562	0.0827357	7.22963	0.458565	3	56	flavin adenine dinucleotide binding
GO:0003998	0.0163116	0.104543	123.571	0.0163773	1	2	acylphosphatase activity
GO:0004499	0.0163116	0.104543	123.571	0.0163773	1	2	N,N-dimethylaniline monooxygenase activity
GO:0005242	0.0163116	0.104543	123.571	0.0163773	1	2	inward rectifier potassium channel activity
GO:0004731	0.0163116	0.104543	123.571	0.0163773	1	2	purine-nucleoside phosphorylase activity
GO:0030170	0.0216905	0.129159	9.66346	0.229283	2	28	pyridoxal phosphate binding
GO:0020037	0.0239042	0.129159	5.23142	0.622339	3	76	heme binding
GO:0005344	0.0243693	0.129159	61.7755	0.024566	1	3	oxygen transporter activity
GO:0003810	0.0243693	0.129159	61.7755	0.024566	1	3	protein-glutamine gamma-glutamyltransferase activity
GO:0046906	0.0247326	0.129159	5.15986	0.630527	3	77	tetrapyrrole binding
GO:0071949	0.0323624	0.147197	41.1769	0.0327547	1	4	FAD binding
GO:0019825	0.0323624	0.147197	41.1769	0.0327547	1	4	oxygen binding
GO:0004707	0.0323624	0.147197	41.1769	0.0327547	1	4	MAP kinase activity
GO:0008970	0.0323624	0.147197	41.1769	0.0327547	1	4	phosphatidylcholine 1-acylhydrolase activity
GO:0008745	0.0402912	0.177533	30.8776	0.0409433	1	5	N-acetylmuramoyl-L-alanine amidase activity
GO:0043168	0.0439988	0.184632	6.42842	0.335735	2	41	anion binding
GO:0050662	0.0445211	0.184632	4.04844	0.794301	3	97	coenzyme binding

## Sheet: Female-MolecularFunction
Male Molecular Function GO analysis Results
GOMFID	Pvalue	BHadjPval	OddsRatio	ExpCount	Count	Size	Term
GO:0004252	0.0027251	0.0512721	13.7338	0.297249	3	165	serine-type endopeptidase activity
GO:0004823	0.00360006	0.0512721	609.4	0.00360301	1	2	leucine-tRNA ligase activity
GO:0035299	0.00360006	0.0512721	609.4	0.00360301	1	2	inositol pentakisphosphate 2-kinase activity
GO:0017171	0.00371537	0.0512721	12.2528	0.331477	3	184	serine hydrolase activity
GO:0008236	0.00371537	0.0512721	12.2528	0.331477	3	184	serine-type peptidase activity
GO:0003796	0.00539567	0.0620502	304.65	0.00540452	1	3	lysozyme activity
GO:0004175	0.00828744	0.0816905	9.06973	0.441369	3	245	endopeptidase activity
GO:0002161	0.0107649	0.092847	121.8	0.010809	1	6	aminoacyl-tRNA editing activity
GO:0061783	0.0143297	0.109861	86.9714	0.0144121	1	8	peptidoglycan muralytic activity
GO:0070011	0.0260158	0.170162	5.78571	0.673764	3	374	peptidase activity, acting on L-amino acid peptides
GO:0008233	0.0271273	0.170162	5.68767	0.684573	3	380	peptidase activity
GO:0016787	0.0300972	0.173059	3.9269	1.93122	5	1072	hydrolase activity
GO:0005509	0.0371094	0.196965	7.69851	0.311661	2	173	calcium ion binding

## Sheet: Male-BiologicalProcess
Male Biological Process GO analysis Results:
GOBPID	Pvalue	BHadjPval	OddsRatio	ExpCount	Count	Size	Term
GO:0006508	0.00146482	0.167618	3.69776	3.42774	10	384	proteolysis
GO:0044106	0.00483765	0.167618	23.4171	0.107117	2	12	cellular amine metabolic process
GO:0006576	0.00483765	0.167618	23.4171	0.107117	2	12	cellular biogenic amine metabolic process
GO:0009308	0.00483765	0.167618	23.4171	0.107117	2	12	amine metabolic process
GO:0046874	0.00892642	0.167618	Inf	0.00892642	1	1	quinolinate metabolic process
GO:0034354	0.00892642	0.167618	Inf	0.00892642	1	1	'de novo' NAD biosynthetic process from tryptophan
GO:0019805	0.00892642	0.167618	Inf	0.00892642	1	1	quinolinate biosynthetic process
GO:0034627	0.00892642	0.167618	Inf	0.00892642	1	1	'de novo' NAD biosynthetic process
GO:0043420	0.00892642	0.167618	Inf	0.00892642	1	1	anthranilate metabolic process
GO:0008152	0.0147094	0.213642	2.51974	23.3604	30	2617	metabolic process
GO:0044710	0.0211277	0.213642	2.25867	6.53414	12	732	single-organism metabolic process
GO:0018149	0.0265473	0.213642	57.0278	0.0267793	1	3	peptide cross-linking
GO:0043650	0.0265473	0.213642	57.0278	0.0267793	1	3	dicarboxylic acid biosynthetic process
GO:0009074	0.0265473	0.213642	57.0278	0.0267793	1	3	aromatic amino acid family catabolic process
GO:0006568	0.0265473	0.213642	57.0278	0.0267793	1	3	tryptophan metabolic process
GO:0006569	0.0265473	0.213642	57.0278	0.0267793	1	3	tryptophan catabolic process
GO:0006586	0.0265473	0.213642	57.0278	0.0267793	1	3	indolalkylamine metabolic process
GO:0042436	0.0265473	0.213642	57.0278	0.0267793	1	3	indole-containing compound catabolic process
GO:0042402	0.0265473	0.213642	57.0278	0.0267793	1	3	cellular biogenic amine catabolic process
GO:0009310	0.0265473	0.213642	57.0278	0.0267793	1	3	amine catabolic process
GO:0046218	0.0265473	0.213642	57.0278	0.0267793	1	3	indolalkylamine catabolic process
GO:0042430	0.035243	0.27073	38.0093	0.0357057	1	4	indole-containing compound metabolic process
GO:0000270	0.0438632	0.28511	28.5	0.0446321	1	5	peptidoglycan metabolic process
GO:0006027	0.0438632	0.28511	28.5	0.0446321	1	5	glycosaminoglycan catabolic process
GO:0009435	0.0438632	0.28511	28.5	0.0446321	1	5	NAD biosynthetic process
GO:0009253	0.0438632	0.28511	28.5	0.0446321	1	5	peptidoglycan catabolic process

## Sheet: Female-BiologicalProcess
Female Biological Process GO analysis Results:
GOBPID	Pvalue	BHadjPval	OddsRatio	ExpCount	Count	Size	Term
GO:0006869	0.00333569	0.090137	29.2857	0.0892642	2	37	lipid transport
GO:0010876	0.00351647	0.090137	28.4653	0.0916767	2	38	lipid localization
GO:0051014	0.00481985	0.090137	459.333	0.00482509	1	2	actin filament severing
GO:0051016	0.00481985	0.090137	459.333	0.00482509	1	2	barbed-end actin filament capping
GO:0006429	0.00481985	0.090137	459.333	0.00482509	1	2	leucyl-tRNA aminoacylation
GO:0043242	0.00722193	0.090137	229.611	0.00723764	1	3	negative regulation of protein complex disassembly
GO:0051693	0.00722193	0.090137	229.611	0.00723764	1	3	actin filament capping
GO:1901880	0.00722193	0.090137	229.611	0.00723764	1	3	negative regulation of protein depolymerization
GO:1901879	0.00722193	0.090137	229.611	0.00723764	1	3	regulation of protein depolymerization
GO:0030834	0.00722193	0.090137	229.611	0.00723764	1	3	regulation of actin filament depolymerization
GO:0030835	0.00722193	0.090137	229.611	0.00723764	1	3	negative regulation of actin filament depolymerization
GO:0043244	0.00961878	0.090137	153.037	0.00965018	1	4	regulation of protein complex disassembly
GO:0030837	0.00961878	0.090137	153.037	0.00965018	1	4	negative regulation of actin filament polymerization
GO:0030042	0.00961878	0.090137	153.037	0.00965018	1	4	actin filament depolymerization
GO:0051261	0.00961878	0.090137	153.037	0.00965018	1	4	protein depolymerization
GO:0032272	0.0120104	0.090137	114.75	0.0120627	1	5	negative regulation of protein polymerization
GO:0031333	0.0120104	0.090137	114.75	0.0120627	1	5	negative regulation of protein complex assembly
GO:0032365	0.0143969	0.090137	91.7778	0.0144753	1	6	intracellular lipid transport
GO:0032366	0.0143969	0.090137	91.7778	0.0144753	1	6	intracellular sterol transport
GO:0032367	0.0143969	0.090137	91.7778	0.0144753	1	6	intracellular cholesterol transport
GO:0015850	0.0143969	0.090137	91.7778	0.0144753	1	6	organic hydroxy compound transport
GO:0015918	0.0143969	0.090137	91.7778	0.0144753	1	6	sterol transport
GO:0030301	0.0143969	0.090137	91.7778	0.0144753	1	6	cholesterol transport
GO:0051494	0.0167781	0.100669	76.463	0.0168878	1	7	negative regulation of cytoskeleton organization
GO:0043241	0.0238909	0.116357	50.9383	0.0241255	1	10	protein complex disassembly
GO:0043624	0.0238909	0.116357	50.9383	0.0241255	1	10	cellular protein complex disassembly
GO:0032984	0.0286069	0.116357	41.6566	0.0289505	1	12	macromolecular complex disassembly
GO:0030838	0.0286069	0.116357	41.6566	0.0289505	1	12	positive regulation of actin filament polymerization
GO:0010639	0.0286069	0.116357	41.6566	0.0289505	1	12	negative regulation of organelle organization
GO:0032273	0.0286069	0.116357	41.6566	0.0289505	1	12	positive regulation of protein polymerization
GO:0051495	0.0286069	0.116357	41.6566	0.0289505	1	12	positive regulation of cytoskeleton organization
GO:0031334	0.0286069	0.116357	41.6566	0.0289505	1	12	positive regulation of protein complex assembly
GO:0051129	0.0286069	0.116357	41.6566	0.0289505	1	12	negative regulation of cellular component organization
GO:0045010	0.0286069	0.116357	41.6566	0.0289505	1	12	actin nucleation
GO:0022411	0.0309573	0.116357	38.1759	0.0313631	1	13	cellular component disassembly
GO:0010638	0.0333025	0.116357	35.2308	0.0337756	1	14	positive regulation of organelle organization
GO:0044089	0.0333025	0.116357	35.2308	0.0337756	1	14	positive regulation of cellular component biogenesis
GO:0030832	0.0356426	0.116357	32.7063	0.0361882	1	15	regulation of actin filament length
GO:0030833	0.0356426	0.116357	32.7063	0.0361882	1	15	regulation of actin filament polymerization
GO:0008064	0.0356426	0.116357	32.7063	0.0361882	1	15	regulation of actin polymerization or depolymerization
GO:0030041	0.0356426	0.116357	32.7063	0.0361882	1	15	actin filament polymerization
GO:0051130	0.0356426	0.116357	32.7063	0.0361882	1	15	positive regulation of cellular component organization
GO:0043254	0.0379776	0.116357	30.5185	0.0386007	1	16	regulation of protein complex assembly
GO:0090066	0.0379776	0.116357	30.5185	0.0386007	1	16	regulation of anatomical structure size
GO:0032271	0.0379776	0.116357	30.5185	0.0386007	1	16	regulation of protein polymerization
GO:0032535	0.0379776	0.116357	30.5185	0.0386007	1	16	regulation of cellular component size
GO:0008154	0.0379776	0.116357	30.5185	0.0386007	1	16	actin polymerization or depolymerization
GO:0032956	0.0403075	0.118455	28.6042	0.0410133	1	17	regulation of actin cytoskeleton organization
GO:0032970	0.0403075	0.118455	28.6042	0.0410133	1	17	regulation of actin filament-based process
GO:0044087	0.0495765	0.14278	22.8611	0.0506634	1	21	regulation of cellular component biogenesis
